# Supplementary material for: Mode of Delivery in Greece: A Study of Obstetricians’ Personal Preferences Regarding Delivery of Their Offspring
Source: J Clin Med. 2025 Apr 3;14(7):2444. doi: 10.3390/jcm14072444 (PMC11989287; doi:10.3390/jcm14072444)
Supplement: Supplementary file 1 [file jcm-14-02444-s001.zip]

Archive with 1 entries (1 files):
- jcm-3515547-supplementary.xlsx
