# Supplementary material for: Mode of Delivery in Greece: A Study of Obstetricians’ Personal Preferences Regarding Delivery of Their Offspring
Source: J Clin Med. 2025 Apr 3;14(7):2444. doi: 10.3390/jcm14072444 (PMC11989287; doi:10.3390/jcm14072444)
Supplement: Supplementary file 1 [file jcm-14-02444-s001.zip › jcm-3515547-supplementary.xlsx]

## Sheet: Table S1
		No regrets for normal delivery (n=143)	Regrets for normal delivery (n=6)	p-value
Year of birth, median (IQR)		1968 (1960, 1975)	1951 (1950, 1963)	0.21
Sex, n(%)	Female	39 (27.5%)	3 (50%)	0.46
	Male	103 (72.5%)	3 (50%)
Proffessional Status, n(%)	Private practice	104 (72.7%)	6 (100%)	0.53
	National healthcare system	20 (14.0%)	0(0.0)
	University hospital	12 (8.4%)	0(0.0)
	Other	7 (4.9%)	0(0.0)
Marital Status, n (%)	Single	1 (0.7%)	0(0.0)	0.84
	Married	134 (94.4%)	6 (100%)
	Divorced	7 (4.9%)	0 (0%)
Number of pregnancies, median (IQR)		2 (2, 3)	3.5 (2.25, 4)	0.08
Number of children, median (IQR)		2 (2, 3)	2 (2, 2.75)	0.75
Year of 1st child's birth, n (%)	1970-1980	13 (9.2%)	2 (33.3%)	0.09
	1981-1990	20 (14.1%)	0 (0%)
	1991-1995	17 (12.0%)	2 (33.3%)
	1996-2000	24 (16.9%)	0 (0%)
	2001-2005	14 (9.9%)	2 (33.3%)
	2006-2010	21 (14.8%)	0 (0%)
	2011-2015	26 (18.3%)	0 (0%)
	After 2015	7 (4.9%)	0 (0%)
Gestational age at 1st child's birth in weeks, median (IQR)		39.5 (39, 40)	39.1 (38.25, 39.8)	0.66
Birthweight of 1st child, median (IQR)		3200 (3050, 3495)	3600 (3312.5, 3887.5)	0.02
Epidural analgesia, n(%)	No	67 (47.5%)	6 (100%)	0.04
	Yes	74 (52.5%)	0 (0%)
New choice for mode of delivery, n(%)	Normal Labor	129 (90.2%)	1 (16.7%)	<0.01
	Caesarian Delivery	14 (9.8%)	5 (83.3%)
Choise of VBAC, n(%)	No	87 (61.3%)	6 (100%)	0.14
	Yes	55 (38.7%)	0 (0%)
Negative experiences in normal labor, n(%)	None	105 (73.4%)	0 (0%)	<0.01
	Hemorrhage	4 (2.8%)	1 (16.7%)
	Vaginal and perineal tears	12 (8.4%)	1 (16.7%)
	Neonatal morbidity	7 (4.9%)	2 (33.3%)
	Pain	15 (10.5%)	2 (33.3%)
Table S1: Descriptive statistics of participants, whose first child was born with normal labor, grouped based on regrets regarding more of delivery.

## Sheet: Table S2
		No regrets for caesarian delivery (n=114)	Regrets for caesarian delivery (n=7)	p-value
Year of birth, median (IQR)		1971.5 (1966.25, 1976.75)	1976 (1971.5, 1985)	0.04
Sex, n(%)	Female	35 (31%)	3 (42.9%)	0.81
	Male	78 (69%)	4 (57.1%)
Proffessional Status, n(%)	Private practice	87 (76.3%)	3 (42.9%)	0.05
	National healthcare system	12 (10.5%)	3 (42.9%)
	University hospital	8 (7%)	0%(0%)
	Other	7 (6.1%)	1 (14.3%)
Marital Status, n (%)	Single	3 (2.7%)	0 (0%)	0.68
	Married	100 (90.1%)	7 (100%)
	Divorced	8 (7.2%)	0 (0%)
Number of pregnancies, median (IQR)		2 (1, 3)	3 (2.5, 4)	0.02
Number of children, median (IQR)		2 (1, 2)	2 (1, 2)	0.87
Year of 1st child's birth, n (%)	1970-1980	1 (0.9%)	0 (0%)	0.65
	1981-1990	1 (0.9%)	0 (0%)
	1991-1995	5 (4.4%)	0 (0%)
	1996-2000	15 (13.2%)	0 (0%)
	2001-2005	19 (16.7%)	0 (0%)
	2006-2010	25 (21.9%)	3 (42.9%)
	2011-2015	34 (29.8%)	2 (28.6%)
	After 2015	14 (12.3%)	2 (28.6%)
Gestational age at 1st child's birth in weeks, median (IQR)		39 (38, 39)	38.65 (38.08, 39)	0.91
Birthweight of 1st child, median (IQR)		3150 (2820, 3457.5)	3500 (3280, 3825)	0.07
Caesarian section indication, n(%)	Woman's request	17 (15.7%)	2 (28.6%)	0.29
	Arrest of labor / Abnormal fetal heart monitoring	20 (18.5%)	0 (0%)
	Prior uterine surgical scar	7 (6.5%)	0 (0%)
	IUGR / preterm delivery	11 (10.2%)	0 (0%)
	Multiple Pregnanies / Non-occipital fetal presentation	17 (15.7%)	3 (42.9%)
	Preeclampsia / Placenta abruption	13 (12.0%)	0 (0%)
	Gestational diabetes / macrosomia	4 (3.7%)	1 (14.3%)
	Other	19 (17.6%)	1 (14.3%)
New choice for mode of delivery, n(%)	Normal Labor	26 (22.8%)	7 (100%)	<0.01
	Caesarian Delivery	88 (77.2%)	0 (0%)
Choise of VBAC, n(%)	No	90 (78.9%)	3 (42.9%)	0.08
	Yes	24 (21.1%)	4 (57.1%)
Negative experiences in caesarian section, n(%)	None	79 (69.3%)	4 (57.1%)	0.85
	Hemorrhage	9 (7.9%)	1 (14.3%)
	Surgical Complications	9 (7.9%)	1 (14.3%)
	Pain	17 (14.9%)	1 (14.3%)
Table S2: Descriptive statistics of participants, whose first child was born with caesarian section, grouped based on regrets regarding more of delivery.
